# Supplementary material for: Neurodevelopmental copy-number variants increase risk of internalizing and cardiometabolic multimorbidity: Findings from the UK Biobank
Source: Am J Hum Genet. 2026 Apr 6;113(6):1319–29. doi: 10.1016/j.ajhg.2026.02.021 (PMC13277688; doi:10.1016/j.ajhg.2026.02.021)
Supplement: Data S1. Table S15 [file mmc2.csv]

	Any internalising and hypertension			Any internalising and dyslipidemia			Any internalising and obesity			Any internalising and T2D			Any internalising and CKD			Any ICM-MM
CNV	OR	CI	p-value	OR	CI	p-value	OR	CI	p-value	OR	CI	p-value	OR	CI	p-value	OR	CI	p-value
TAR del	1.22	0.59,2.54	0.593	1.07	0.43,2.66	0.881	0.35	0.05,2.51	0.295	1.09	0.27,4.46	0.9	2.15	0.68,6.87	0.195	0.97	0.48,1.96	0.941
TAR dup	1.1	0.79,1.51	0.574	1.3	0.91,1.84	0.145	1.55	1.03,2.34	0.037	1.8	1.14,2.86	0.012	1.27	0.68,2.38	0.457	1.39	1.08,1.8	0.012
1q21.1 del	0.83	0.41,1.71	0.617	0.74	0.3,1.83	0.52	1.71	0.8,3.68	0.168	1.13	0.36,3.55	0.839	1.04	0.26,4.24	0.954	0.92	0.52,1.65	0.786
1q21.1 dup	1.93	1.29,2.89	0.001	2.26	1.46,3.51	2.66E-04	1.51	0.8,2.86	0.206	3.36	1.94,5.79	1.40E-05	1.87	0.83,4.24	0.133	1.65	1.14,2.38	0.007
NRXN1 del	1.2	0.72,1.98	0.487	0.77	0.38,1.57	0.47	2.08	1.16,3.75	0.014	1.94	0.95,3.96	0.069	0.64	0.16,2.6	0.536	1.33	0.87,2.02	0.188
2q11.2 del	0.83	0.2,3.47	0.795	0.59	0.08,4.35	0.606	3.86	1.35,11.01	0.012	0	0,2.34E+43	0.875	0	0,4.83E+42	0.881	1.05	0.37,3	0.933
2q13 del	1.74	0.79,3.87	0.171	1	0.31,3.23	0.993	2.2	0.79,6.09	0.13	0	0,7.69E+32	0.839	1.19	0.16,8.7	0.861	1.27	0.6,2.7	0.539
2q13 dup	0.66	0.24,1.82	0.425	0.98	0.36,2.69	0.965	0.39	0.05,2.8	0.349	1.84	0.58,5.86	0.302	0.82	0.11,5.96	0.848	0.84	0.38,1.84	0.662
3q29 del	24.14	5.98,97.42	7.71E-06	22.03	5.86,82.82	4.73E-06	3.64	0.45,29.32	0.224	22.19	5.52,89.21	1.26E-05	19.24	3.88,95.44	2.96E-04	25.41	5.22,123.68	6.17E-05
WBS dup	0.79	0.1,5.99	0.817	2.4	0.54,10.66	0.251	1.86	0.24,14.13	0.549	2.41	0.31,18.66	0.399	4.41	0.57,34.04	0.155	1	0.22,4.48	1
8p23.1 dup	1.33	0.16,10.86	0.789	1.8	0.22,14.78	0.584	4.05	0.49,33.25	0.192	9.54	1.84,49.56	0.007	0	0,5.85E+32	0.872	4.49	1.07,18.9	0.041
15q11.2 del	0.97	0.82,1.15	0.737	0.94	0.77,1.16	0.557	1.23	0.97,1.56	0.08	1.05	0.78,1.43	0.734	1.24	0.9,1.71	0.182	1	0.87,1.16	0.952
15q11.2 dup	1.15	1,1.33	0.047	1.34	1.14,1.56	2.67E-04	1.22	1,1.5	0.054	1.36	1.07,1.71	0.01	1.21	0.91,1.61	0.2	1.15	1.02,1.3	0.024
PWS dup	0.81	0.11,6.11	0.837	1.22	0.16,9.22	0.848	0	0,4.69E+34	0.854	0	0,8.42E+34	0.866	0	0,1.378E+34	0.873	0.44	0.06,3.31	0.424
15q13.3 del	3.06	1.51,6.19	0.002	3.86	1.85,8.05	3.30E-04	5.12	2.28,11.49	7.35E-05	7.15	3.17,16.14	2.21E-06	1.26	0.17,9.17	0.823	2.16	1.11,4.21	0.023
15q24 dup	6.28	1.53,25.78	0.011	5.38	1.09,26.55	0.039	19.75	5.28,73.87	9.31E-06	6.33	0.79,50.99	0.083	8.28	0.98,70	0.052	6.17	1.63,23.37	0.007
16p13.11 del	2.56	1.67,3.94	1.75E-05	2.6	1.59,4.23	1.25E-04	3.9	2.38,6.42	7.68E-08	2.65	1.29,5.41	0.008	4.48	2.33,8.58	6.45E-06	2.56	1.74,3.77	2.06E-06
16p13.11 dup	1.18	0.94,1.47	0.157	1.32	1.03,1.7	0.029	1.18	0.84,1.65	0.336	1.71	1.22,2.41	0.002	1.63	1.09,2.43	0.016	1.09	0.89,1.33	0.392
16p12.1 del	2.87	2.11,3.9	1.63E-11	1.86	1.24,2.8	0.003	2.69	1.75,4.14	6.14E-06	3.85	2.46,6.03	3.54E-09	3.32	1.93,5.73	1.54E-05	2.39	1.8,3.19	2.66E-09
16p11.2 distal del	1.33	0.57,3.1	0.504	2.7	1.28,5.69	0.009	4.34	2.06,9.15	1.16E-04	7.38	3.63,15.03	3.58E-08	2.39	0.58,9.86	0.227	1.81	0.95,3.42	0.069
16p11.2 distal dup	2.06	1.29,3.29	0.002	1.92	1.1,3.34	0.022	0.8	0.29,2.16	0.654	0.64	0.16,2.57	0.527	1.35	0.43,4.27	0.605	1.77	1.16,2.71	0.008
16p11.2 del	3.3	2.12,5.15	1.24E-07	3.46	2.11,5.66	8.42E-07	6.44	4.08,10.16	1.20E-15	6.36	3.69,10.96	2.63E-11	3.21	1.3,7.93	0.011	2.37	1.58,3.57	3.46E-05
16p11.2 dup	0.76	0.38,1.49	0.417	0.84	0.39,1.81	0.665	0.61	0.19,1.91	0.396	1.25	0.46,3.37	0.665	2.09	0.85,5.13	0.108	1.04	0.63,1.71	0.89
17p13.3 YWHAE del	0.98	0.23,4.16	0.979	0.69	0.09,5.13	0.72	4.96	1.71,14.45	0.003	3.69	0.87,15.65	0.076	2.7	0.36,20.11	0.333	1.41	0.48,4.1	0.533
17p13.3 YWHA Edup	3.68	0.73,18.59	0.115	2.25	0.27,18.56	0.452	4.7	0.57,38.44	0.149	5.73	0.7,47.05	0.104	7.64	0.9,64.72	0.062	1.16	0.14,9.84	0.892
Potocki Lupski	2.25	0.26,19.47	0.461	0	0,0	0.818	0	0,1.54E+38	0.88	0	0,2.59E+38	0.888	0	0,1.47E+38	0.893	1.47	0.17,12.77	0.727
17q11.2 del NF1	0	0,0	0.75	0	0,2.97E+28	0.833	3.34	0.42,26.52	0.255	0	0,1.01E+29	0.854	0	0,6.32E+48	0.901	0.88	0.11,6.98	0.902
17q12 del	3.85	0.79,18.74	0.095	5.46	1.12,26.71	0.036	0	0,4.04E+30	0.857	12.9	2.64,63.12	0.002	10.28	1.25,84.54	0.03	2.11	0.43,10.23	0.355
17q12 dup	1.49	0.81,2.73	0.196	0.82	0.33,2.02	0.665	1.84	0.8,4.2	0.149	1.21	0.38,3.82	0.747	2.99	1.21,7.41	0.018	1.3	0.75,2.26	0.352
22q11.2 del	3.74	0.79,17.73	0.097	0	0,5.75E+28	0.843	3.22	0.41,25.62	0.269	0	0,1.47E+29	0.861	0	0,2.05E+49	0.91	1.79	0.37,8.6	0.468
22q11.2 dup	1.26	0.85,1.87	0.244	1.5	0.98,2.3	0.063	2.64	1.75,3.98	3.70E-06	1.75	0.96,3.2	0.069	0.87	0.32,2.35	0.79	1.23	0.88,1.71	0.22
22q11.2 distal del	0	0,0	0.829	0	0,3.76E+24	0.839	0	0,5.47E+24	0.846	0	0,2.86E+42	0.901	0	0,8.65E+41	0.907	0	0,5.80E+23	0.808
22q11.2 distal dup	1.77	0.39,7.93	0.458	1.19	0.15,9.12	0.868	0	0,8.99E+23	0.821	0	0,1.95E+41	0.881	0	0,1.04E+41	0.884	1.08	0.24,4.9	0.923
